# Supplementary material for: C9orf72 expansion within astrocytes reduces metabolic flexibility in amyotrophic lateral sclerosis
Source: Brain. 2019 Oct 24;142(12):3771–90. doi: 10.1093/brain/awz302 (PMC6906594; doi:10.1093/brain/awz302)
Supplement: awz302_Supplementary_Materials [file awz302_supplementary_materials.zip]

Archive with 4 entries (3 files):
- awz302-suppl_data/
- awz302-suppl_data/awz302_Supplementary Note and Supplementary Figs_FINAL.pdf
- awz302-suppl_data/Supplementary_Excel_File_1-new.pdf
- awz302-suppl_data/Supplementary_tables_1_and_2.pdf
